# Supplementary material for: Sociodemographic, nutritional, and environmental factors are associated with cognitive performance among Orang Asli children in Malaysia
Source: PLoS One. 2019 Jul 15;14(7):e0219841. doi: 10.1371/journal.pone.0219841 (PMC6629085; doi:10.1371/journal.pone.0219841)
Supplement: S1 File — Data used for the analyses presented in this paper. (XLSX) [file pone.0219841.s001.xlsx]

## Sheet: Sheet2
Reference Number	Date of interview	DOB	Anthropometry collection date	Age in months	Sex	Birth weight	Child order	Family size	No of children	Mother's years of schooling	Father's years of education	father's income	mother's income	Total family income	Height of the child	Weight of the child	Child's HB reading	Hb's status	Presence of parasites	BMI child	WAZ	HAZ	BAZ	Home inventory score (Material learning available at home)	Home inventory score (language stimulation)	Home inventory score (physical environment)	Home inventory score (parental responsivity)	Home inventory score (academic stimulation)	Home inventory score (modeling of social maturity)	Home inventory score (variety in daily experience)	Home inventory score (acceptance of child)	WMI	CPI	PSI
1	2015-03-31	2010-04-05	01.05.15	59	1	3.4	2	5	3	11	6	600	999999	600	108	17.8	11.8	2	0	15.26	-0.28	-0.52	0.06	1	6	5	4	4	3	4	4	109	106	94
2	2015-03-31	2010-11-25	01.05.15	52	1	2.45	1	7	1	10	11	100	999999	100	100	14.6	11.7	2	0	14.6	-1.27	-1.41	-0.53	3	7	6	5	4	2	4	1	75	72	64
3	2015-03-31	2011-10-28	01.05.15	41	1	2.74	5	8	6	8	11	500	999999	500	88.2	12.2	10.7	1	0	15.68	-1.87	-2.95	0.19	2	7	5	5	4	3	3	2	88	999999	999999
4	2015-03-31	2012-04-15	01.05.15	35	2	2.8	1	3	1	11	8	500	999999	500	89.3	11	13	2	0	13.79	-1.9	-1.59	-1.32									112	999999	999999
5	2015-03-31	2010-01-22	01.05.15	62	2	3.4	1	8	6	8	11	500	999999	500	105.4	17	11.5	2	0	15.3	-0.66	-1.11	0.04	2	7	5	5	5	3	3	4	103	126	96
6	2015-03-31	2011-07-02	01.05.15	44	2	2.9	2	8	2	9	9	500	999999	500	97.6	14.1	10.2	1	0	14.8	-0.8	-0.93	-0.35	5	7	7	5	5	2	7	4	109	999999	999999
7	2015-03-31	2009-06-13	01.05.15	69	1	2.5	1	8	2	9	9	500	999999	500	105.2	15.6	11.8	2	0	14.1	-2.03	-2.06	-0.98	5	7	7	5	2	2	7	4	103	108	87
8	2015-03-31	2012-03-28	01.05.15	36	1	3.1	5	7	5	6	0	500	999999	500	92	13	11.9	2	0	15.36	-0.92	-1.28	-0.17	3	6	7	5	1	3	4	3	93	999999	999999
9	2015-03-31	2011-03-02	01.05.15	48	2	2.32	1	4	2	9	11	700	999999	700	91.8	10.8	11.1	2	0	12.82	-3.19	-2.76	-1.97	6	5	7	5	2	2	4	4	67	65	59
10	2015-04-01	2010-09-04	01.05.15	54	1	2.7	1	4	2	11	3	800	200	1000	102	15.8	12.9	2	0	15.19	-0.84	-1.27	-0.03	5	7	6	4	5	3	4	4	103	118	94
11	2015-04-01	2010-03-28	01.05.15	60	2	2.8	9	6	9	3	6	250	250	500	102.4	15.2	13.9	2	0	14.5	-1.35	-1.52	-0.53	8	7	0	5	5	3	4	4	109	140	116
12	2015-04-01	2009-09-27	01.05.15	66	1	2.9	5	6	3	4	2	1500	250	2600	106.6	22.2	12.5	2	999999	19.54	0.93	-1.44	2.59	3	7	7	6	5	2	6	3	112	152	96
13	2015-04-01	2010-09-28	01.05.15	54	1	2.48	1	5	2	7	0	600	999999	600	107.8	16.6	12.6	2	0	14.28	-0.41	0.12	-0.77	1	7	1	6	4	1	5	3	109	96	92
14	2015-04-01	2010-01-13	01.05.15	62	2	2.85	1	3	1	2	3	400	999999	400	98.6	14.8	12.6	2	0	15.22	-1.71	-2.54	-0.01	3	7	0	4	5	2	8	4	100	121	104
15	2015-04-06	2010-07-27	01.05.15	56	1	3.15	2	5	2	11	11	2000	999999	2000	101.9	15.6	13.3	2	0	15.02	-1.03	-1.43	-0.15	6	7	7	4	5	4	7	4	121	137	118
16	2015-04-06	2012-03-30	01.05.15	36	1	3.07	1	4	2	11	11	500	999999	500	93.4	13.2	13.6	2	0	15.13	-0.78	-0.89	-0.36	3	7	0	5	4	2	8	2	88	999999	999999
17	2015-04-06	2010-06-10	01.05.15	57	1	2.82	1	3	1	3	7	400	999999	400	103.9	15.3	13.6	2	0	14.17	-1.27	-1.16	-0.83	4	7	1	4	3	1	4	4	97	88	87
18	2015-04-07	2009-02-04	01.05.15	74	1	3.35	2	4	2	8	7	400	400	800	116.8	23.4	13.5	2	0	17.15	0.77	-0.11	1.2	6	7	0	3	5	1	7	4	88	102	81
19	2015-04-07	2010-12-02	01.05.15	52	2	3.2	2	4	2	9	8	800	999999	800	103.8	15.8	12.2	2	1	14.66	-0.5	-0.39	-0.42	6	7	6	5	5	1	6	4	118	128	106
20	2015-04-07	2011-03-23	01.05.15	48	2	2.5	2	6	2	11	1	200	900	1500	98.8	14.6	13	2	0	14.96	-0.8	-1.08	-0.21	0	6	3	7	2	3	5	4	106	121	100
21	2015-04-07	2010-11-25	01.05.15	52	1	1.8	1	9	2	9	8	400	999999	1600	103.4	16	12.5	2	0	14.97	-0.56	-0.64	-0.23	7	7	2	6	5	1	5	4	97	110	90
22	2015-04-13	2010-07-22	01.05.15	56	2	1.89	1	4	2	7	6	600	999999	600	102	16	12.3	2	0	15.38	-0.72	-1.28	0.08	1	7	3	4	2	2	6	4	88	73	71
23	2015-04-13	2012-08-05	01.05.15	32	2	3.3	1	4	2	11	5	300	999999	300	90.4	13.2	12.7	2	0	16.15	-0.03	-0.65	0.51									112	999999	999999
24	2015-04-14	2011-10-30	01.05.15	41	2	3.5	5	7	4	0	6	1400	900	2500	98	14.2	12.3	2	999999	14.79	-0.4	-0.26	-0.4	3	7	5	5	3	3	5	4	103	999999	999999
25	2015-04-15	2012-06-09	01.05.15	34	1	2.89	2	4	2	7	6	600	999999	600	85.4	11.4	12.4	2	0	15.63	-1.79	-2.69	-0.01									97	999999	999999
26	2015-04-15	2011-03-07	01.05.15	49	2	2.5	4	4	4	0	0	600	200	800	99	13.4	12.3	2	0	13.67	-1.49	-1.09	-1.22	5	6	5	6	4	3	4	4	93	71	65
27	2015-04-22	2010-12-25	05.05.15	51	2	1.8	1	9	2	11	11	700	999999	2100	94.2	13.2	12.4	2	0	14.88	-1.79	-2.46	-0.27	6	7	7	7	5	5	7	4	97	125	98
28	2015-04-22	2011-03-10	05.05.15	49	2	2.63	2	5	3	11	9	700	999999	700	95.7	12.8	12.6	2	0	13.98	-1.84	-1.85	-0.97	8	7	4	5	5	3	8	4	97	111	92
29	2015-04-22	2009-09-20	05.05.15	67	1	3.17	3	5	3	7	6	800	999999	800	109.8	17.3	13	2	0	14.35	-0.98	-0.81	-0.75	5	7	7	4	5	4	6	4	124	131	108
30	2015-04-22	2009-08-30	05.05.15	67	2	3.2	2	4	2	9	6	500	999999	500	108.4	15.2	10.7	1	0	12.94	-1.8	-0.97	-1.79	7	7	1	3	5	2	7	4	121	142	123
31	2015-04-22	2009-12-18	05.05.15	64	1	4.3	3	2	1	9	999999	999999	999999	300	110.9	25.3	12.2	2	0	20.57	2.06	-0.26	3.14	7	7	0	5	5	3	6	4	106	129	106
32	2015-04-22	2009-04-01	05.05.15	72	1	3.4	2	5	3	9	6	300	300	600	104.8	16	12.7	2	999999	14.57	-2.01	-2.36	-0.59	6	7	5	4	5	1	6	4	80	81	71
33	2015-04-27	2011-02-04	05.05.15	50	2	3.3	3	5	3	9	6	300	300	600	92.1	10.6	12.5	2	999999	12.5	-3.38	-2.79	-2.26	3	7	7	4	2	3	6	4	85	79	70
34	2015-04-27	2009-06-27	05.05.15	70	1	3.5	6	10	6	3	6	500	999999	1300	104.9	15.4	11.8	2	0	13.99	-2.11	-2.09	-1.07	1	5	2	3	5	3	5	4	88	111	90
35	2015-04-27	2011-10-27	05.05.15	42	1	3.32	1	5	2	6	6	900	900	2400	103	21.8	12.4	2	0	20.55	2.75	0.75	3.43	5	7	7	4	5	0	5	4	97	999999	999999
36	2015-03-28	2011-12-08	05.05.15	39	1	3.01	1	10	2	11	11	500	999999	1300	95.3	12.6	11.9	2	1	13.87	-1.51	-0.99	-1.38	1	5	2	3	5	3	6	4	90	999999	999999
37	2015-03-28	2011-08-07	05.05.15	43	1	3.17	5	8	6	6	9	500	999999	500	96.5	13.2	11.5	2	0	14.17	-1.46	-1.24	-1.02	3	7	7	4	4	0	5	4	109	999999	999999
38	2015-03-28	2011-05-11	05.05.15	46	1	2.9	1	5	3	14	16	1200	999999	1200	105.1	15.2	10.7	1	0	13.76	-0.56	0.45	-1.34	8	7	4	7	2	5	6	4	100	999999	999999
39	2015-04-29	2009-10-17	05.05.15	66	2	2.68	1	4	2	6	6	700	999999	700	102	14.4	10.5	1	0	13.84	-2.12	-2.11	-1.02	8	7	0	5	5	0	8	4	121	132	116
40	2015-04-29	2010-06-17	05.05.15	58	2	2.14	1	3	1	11	7	400	999999	400	98.8	12.2	13.1	2	0	12.5	-2.82	-2.1	-2.18	4	7	7	1	5	2	6	4	88	96	79
41	2015-04-29	2011-07-10	05.05.15	45	2	3.3	2	4	2	9	9	400	999999	400	98.1	15	12.4	2	0	15.59	-0.32	-0.79	0.22	1	7	6	5	2	4	6	4	85	999999	999999
42	2015-04-29	2009-07-11	05.05.15	69	2	3.1	1	4	2	9	9	400	999999	400	112.1	22.3	12.5	2	0	17.75	0.79	-0.39	1.38	4	7	6	5	5	4	6	4	100	100	76
43	2015-04-29	2010-05-29	05.05.15	59	1	3.8	4	7	5	6	6	800	999999	800	101.4	15.2	11.8	2	0	14.78	-1.36	-1.77	-0.32	5	7	2	5	3	1	6	4	82	79	72
44	2015-05-17	2012-11-24	07.06.15	29	2	3.6	4	6	4	6	6	750	999999	750	83.2	10.4	10.1	1	1	15.02	-1.69	-2.19	-0.39									90	999999	999999
45	2015-05-17	2009-11-05	07.06.15	66	2	3	3	6	4	6	6	750	999999	750	101.2	13.7	10.4	1	1	13.38	-2.55	-2.31	-1.4	6	7	4	5	3	0	6	2	82	100	87
46	2015-05-17	2010-10-14	07.06.15	55	2	2.95	2	4	2	6	4	200	999999	200	96.3	13.2	10.6	1	0	14.23	-2.03	-2.36	-0.74	4	7	3	6	5	1	6	4	93	108	88
47	2015-05-17	2012-12-08	07.06.15	29	2	2.5	2	4	2	3	6	400	999999	400	80	10.6	11	2	0	16.56	-1.47	-3.01	0.75									100	999999	999999
48	2015-05-18	2010-03-10	07.06.15	62	1	2.5	2	4	2	9	6	560	999999	560	94	11.6	10.7	1	1	13.13	-3.8	-3.72	-1.89	4	7	7	5	2	1	6	2	85	90	81
49	2015-05-18	2009-11-02	07.06.15	66	1	3.48	2	5	3	6	0	300	999999	300	102.7	14.6	11.9	2	1	13.84	-2.32	-2.26	-1.2	4	7	6	5	5	2	5	4	85	110	94
50	2015-05-18	2010-09-03	07.06.15	56	2	2.66	5	8	6	0	9	500	999999	500	98.3	15	11.5	2	0	15.52	-1.17	-2.06	0.18	2	6	6	5	5	3	6	4	85	94	81
51	2015-05-18	2012-07-18	07.06.15	34	2	3.5	6	8	6	0	9	500	999999	500	87.3	11	11.2	2	0	14.43	-1.71	-1.81	-0.8									90	999999	999999
52	2015-05-19	2010-04-13	07.06.15	61	2	2.6	2	8	2	6	999999	999999	600	3200	105.8	14	13.4	2	0	12.51	-2.03	-0.88	-2.23	6	7	7	2	3	2	5	3	93	113	92
53	2015-05-19	2010-07-24	07.06.15	57	2	2.7	3	6	4	6	0	900	999999	900	105	14.6	11.5	2	0	13.24	-1.46	-0.77	-1.52	6	7	7	6	2	1	5	4	88	88	85
54	2015-05-19	2010-10-06	07.06.15	55	2	2.84	3	5	3	6	6	300	600	900	95.6	12.8	11.5	2	0	14.01	-2.28	-2.53	-0.91	4	7	7	5	5	2	5	3	103	143	123
55	2015-05-19	2010-10-26	07.06.15	54	1	3	2	4	2	0	6	400	999999	400	98.4	15.2	11.6	2	0	15.7	-1.11	-2.02	0.35	5	7	0	4	5	2	7	4	100	85	82
56	2015-05-25	2009-05-27	07.06.15	71	2	3	1	3	1	4	0	400	999999	400	106.6	13.8	11.4	1	1	12.14	-2.82	-1.69	-2.55	4	7	7	7	5	1	6	4	80	120	100
57	2015-05-25	2012-02-01	07.06.15	39	1	2.52	1	3	1	9	11	150	999999	150	94.5	11.5	11	2	1	12.88	-2.2	-1.09	-2.36	5	6	3	5	3	3	6	3	103	999999	999999
58	2015-05-25	2012-01-01	07.06.15	40	1	2.77	1	3	1	4	9	400	999999	400	88.7	12	12.1	2	0	15.25	-1.93	-2.71	-0.17	4	7	3	7	4	1	6	4	88	999999	999999
59	2015-05-25	2012-09-18	07.06.15	32	2	2.21	1	3	1	9	3	2100	999999	2100	79.5	8.8	11.9	2	0	13.92	-3.36	-3.59	-1.28									97	999999	999999
60	2015-05-26	2009-08-30	07.06.15	68	1	3.9	2	5	3	6	3	1500	999999	1500	106.9	17.2	10.4	1	1	15.05	-1.16	-1.58	-0.18	7	5	6	2	5	0	4	3	82	92	78
61	2015-05-26	2011-01-18	07.06.15	52	2	2.88	2	4	2	6	9	750	999999	750	96	12.8	11.8	2	0	13.89	-2.05	-2.09	-1.02	4	6	7	6	4	3	6	4	88	102	84
62	2015-05-26	2010-09-17	07.06.15	56	1	3.6	3	5	3	4	8	500	999999	500	105.2	15	11.3	2	1	13.55	-1.29	-0.65	-1.4	5	7	7	5	4	2	5	4	85	87	75
63	2015-05-27	2012-06-02	07.06.15	35	1	3.5	2	4	1	6	0	700	999999	700	97.9	18.8	11.8	2	1	19.62	2.2	0.46	2.79									78	999999	999999
64	2015-05-27	2010-04-27	07.06.15	61	2	1.9	1	7	1	14	6	500	700	2500	102	13.8	12.9	2	0	13.26	-2.12	-1.63	-1.53	7	7	6	5	4	0	6	3	82	98	81
65	2015-05-27	2009-08-31	07.06.15	68	1	3	10	12	10	0	6	500	999999	500	112.7	19.2	12	2	0	15.12	-0.3	-0.38	-0.13	5	7	6	5	4	0	6	4	103	88	76
66	2015-05-27	2012-11-03	07.06.15	30	1	3.6	5	8	6	6	9	2400	999999	2400	88.9	12.5	11.4	2	0	15.82	-0.65	-1.1	0.05									103	999999	999999
67	2015-05-27	2011-04-24	07.06.15	49	1	3.6	4	8	6	6	9	2400	999999	2400	98.6	14.1	11.7	2	1	14.5	-1.28	-1.3	-0.66	8	7	5	5	3	4	7	4	78	81	70
68	2015-05-27	2009-04-17	07.06.15	73	1	2	3	8	6	6	9	2400	999999	2400	110.2	17.6	11.7	2	1	14.49	-1.29	-1.32	-0.66	8	7	4	5	5	4	7	4	90	96	81
69	2015-05-31	2012-09-25	07.06.15	32	1	3	2	3	2	6	6	200	999999	250	88.5	12.2	9.6	1	1	15.58	-0.99	-1.45	-0.11									100	999999	999999
70	2015-05-31	2010-12-21	07.06.15	53	2	2.91	3	5	3	6	6	400	600	1000	102.5	14.8	12.1	2	0	14.09	-1.02	-0.75	-0.86	7	7	5	5	5	2	6	4	103	115	90
71	2015-05-31	2010-07-07	07.06.15	58	1	2.5	1	4	2	11	11	800	1600	2400	112.9	20.8	11.6	2	0	16.32	0.99	0.76	0.8	9	7	5	6	5	0	6	4	103	138	113
72	2015-06-06	2012-09-05	07.06.15	33	1	3.3	5	6	5	0	0	650	999999	650	90.7	13.6	13.1	2	0	16.53	-0.14	-0.95	0.65									106	999999	999999
73	2015-06-06	2012-11-09	07.06.15	30	1	3.58	1	4	2	11	6	800	999999	800	90.6	14.5	12	2	0	17.66	0.63	-0.57	1.42									97	999999	999999
74	2015-06-06	2010-10-28	07.06.15	55	1	2.98	2	7	2	11	11	1000	1000	3500	100	14.2	11.6	2	0	14.2	-1.63	-1.65	-0.84	7	7	4	7	5	2	8	4	100	128	108
75	2015-06-06	2012-03-26	07.06.15	38	1	2.1	3	4	2	0	0	300	999999	300	84.1	9.6	10.5	1	1	13.57	-3.51	-3.54	-1.72	3	7	2	5	2	3	5	3	88	999999	999999
76	2015-06-06	2011-10-01	07.06.15	44	1	2.71	1	3	1	9	11	250	999999	250	94	12	11.8	2	0	13.58	-2.18	-1.76	-1.58	3	7	3	5	5	1	7	3	80	999999	999999
77	2015-06-06	2011-09-20	07.06.15	44	2	2.52	3	4	2	2	1	150	150	300	89	10.6	11.4	2	0	13.38	-2.95	-2.79	-1.54	1	6	4	6	2	1	5	4	85	999999	999999
78	2015-06-06	2009-10-12	07.06.15	67	2	2.8	2	4	2	2	1	150	150	300	104.2	14.1	11.3	1	0	12.99	-2.37	-1.78	-1.74	4	7	4	5	5	1	5	4	80	76	71
79	2015-07-07	2012-08-30	15.07.15	34	1	2.79	4	6	4	6	6	150	150	300	87.3	11	10	1	1	14.43	-2.07	-2.14	-1.03									121	999999	999999
80	2015-07-07	2012-10-02	15.07.15	33	2	3.08	4	6	4	6	6	200	800	1000	89.5	11.8	12	2	0	14.73	-0.99	-1	-0.57									97	999999	999999
81	2015-07-08	2009-12-02	15.07.15	67	1	2.5	5	7	5	0	3	300	999999	400	105.2	17.2	13.7	2	0	15.54	-1.02	-1.76	0.2	5	7	3	7	3	2	5	3	80	102	85
82	2015-07-08	2012-07-01	15.07.15	36	2	3.2	6	8	6	11	2	1200	999999	1200	90.4	11.4	12.7	2	0	13.95	-1.6	-1.29	-1.18	6	7	6	7	3	1	7	4	118	999999	999999
83	2015-07-09	2009-08-04	09.07.15	71	2	3.6	5	7	5	11	6	150	1350	1500	117	21.4	13.3	2	0	15.63	0.44	0.45	0.23	8	7	6	7	5	5	6	4	93	118	106
84	2015-07-09	2009-07-24	15.07.15	71	2	2.72	2	6	4	11	6	500	999999	500	122.3	27.2	12.4	2	0	18.19	1.88	1.43	1.57	6	7	6	7	5	1	8	4	130	160	134
85	2015-07-09	2010-10-09	15.07.15	57	1	3.11	3	6	4	11	6	500	999999	500	105.7	17.2	12.4	2	0	15.39	-0.29	-0.6	0.13	6	7	6	7	4	0	5	4	115	123	113
86	2015-08-04	2013-02-14	17.09.15	29	1	2.35	2	6	2	11	11	1400	400	1800	91.5	12.4	12.3	2	0	14.81	-0.71	-0.35	-0.8									999999	999999	999999
87	2015-08-04	2010-04-22	17.09.15	63	1	2.32	1	6	2	11	11	1400	400	1800	100.5	12.2	12.8	2	0	12.08	-3.57	-2.51	-3.04	7	7	7	6	5	1	5	3	152	160	152
88	2015-08-04	2011-10-15	17.09.15	45	1	3.35	1	4	2	10	9	500	999999	500	96.9	13.4	11.2	2	0	14.27	-1.51	-1.42	-0.9	5	7	7	4	4	4	6	3	100	999999	999999
89	2015-08-04	2012-08-28	17.09.15	35	1	3.04	3	19	3	6	999999	999999	500	6000	90.4	14.3	12.7	2	0	17.5	-0.09	-1.63	1.44									97	999999	999999
90	2015-08-04	2010-06-26	17.09.15	61	1	3.35	2	15	2	0	0	700	450	5500	100.2	14.8	11.3	1	0	14.74	-1.88	-2.36	-0.42	4	7	1	5	3	2	6	4	90	96	91
91	2015-08-04	2009-04-02	17.09.15	76	1	1.1	1	15	2	10	8	400	999999	5500	114.5	21.2	9.2	1	0	16.17	-0.13	-0.81	0.55	5	7	0	7	3	2	7	4	85	92	79
92	2015-08-04	2012-03-26	17.09.15	40	2	1.2	2	15	2	10	8	400	999999	5500	90	12.2	10.9	1	0	15.06	-1.56	-2.19	-0.19	4	7	0	7	2	2	7	4	97	999999	999999
93	2015-08-05	2011-04-26	17.09.15	51	1	3.18	1	9	1	6	8	1000	999999	2000	106.5	18	12.6	2	0	15.87	0.38	0.12	0.46	6	7	6	5	3	1	5	3	80	81	71
94	2015-08-05	2012-07-24	17.09.15	36	1	3	1	3	1	1	6	400	999999	400	87.9	11.4	11.1	2	0	14.75	-2.07	-2.47	-0.66	2	6	2	7	2	3	5	4	103	999999	999999
95	2015-08-05	2012-08-09	17.09.15	35	2	2.49	2	4	2	2	2	700	999999	700	94.8	19.9	13.2	2	1	22.14	2.51	-0.29	3.97									67	999999	999999
96	2015-08-05	2010-03-15	17.09.15	64	1	2.53	1	4	2	0	2	400	999999	400	103.5	15.2	13	2	1	14.19	-1.92	-1.99	-0.89	6	7	5	5	5	0	6	3	93	140	129
97	2015-08-05	2012-09-15	17.09.15	34	1	2.79	2	4	2	0	2	400	999999	400	95	13	13	2	0	14.4	-0.82	-0.3	-1.02									97	999999	999999
98	2015-08-05	2010-07-26	17.09.15	60	2	2.5	1	7	3	6	1	450	999999	750	105.2	16.2	12.5	2	1	14.64	-0.91	-1	-0.42	6	6	7	5	5	3	4	4	80	55	54
99	2015-08-05	2012-02-05	17.09.15	42	1	2.6	2	7	3	6	1	450	999999	750	91	12	12.2	2	1	14.49	-2.11	-2.41	-0.77	6	6	3	6	2	4	4	4	67	999999	999999
100	2015-08-06	2010-10-28	17.09.15	57	1	2.3	2	4	2	11	6	300	999999	300	100.9	15.1	12.5	2	1	14.83	-1.37	-1.82	-0.29	6	7	0	7	5	3	5	4	80	82	64
101	2015-08-05	2012-10-30	17.09.15	33	1	2.7	1	10	1	6	4	400	999999	1300	93	13.4	12.1	2	0	15.49	-0.42	-0.59	-0.12									112	999999	999999
102	2015-08-06	2009-12-30	17.09.15	67	2	0.7	1	5	1	3	0	250	250	900	105.8	14	12.7	2	0	12.51	-2.48	-1.53	-2.19	5	7	3	7	5	3	5	4	109	113	98
103	2015-08-06	2009-06-22	17.09.15	73	2	2.9	3	5	3	6	7	1000	999999	1000	109.2	14.6	12.1	2	1	12.24	-2.52	-1.4	-2.44	3	7	4	7	5	2	6	4	106	118	98
104	2015-08-06	2011-09-29	17.09.15	46	1	3.6	1	9	1	6	6	400	999999	900	104.4	17.7	11.4	2	0	7.06	0.65	0.31	0.69	3	6	1	6	3	1	5	4	88	999999	999999
105	2015-08-12	2011-01-10	17.09.15	55	2	3.6	3	6	4	0	0	500	999999	800	101.8	14	11.9	2	0	13.51	-1.62	-1.21	-1.31	6	7	3	7	5	3	6	4	100	94	73
106	2015-08-13	2009-03-31	17.09.15	76	2	3.6	4	7	5	8	6	750	999999	750	111.1	16.2	13.4	2	0	13.12	-1.88	-1.26	-1.62	5	7	6	7	5	2	5	4	112	129	115
107	2015-08-13	2011-08-05	17.09.15	48	1	3	3	7	3	6	6	300	999999	300	94.5	15.6	10.6	1	1	17.47	-0.48	-2.27	1.55	0	5	6	4	2	2	4	4	80	90	79
108	2015-08-13	2011-09-23	17.09.15	46	2	2.97	2	4	2	6	2	600	999999	600	100.1	15.5	9.1	1	0	15.47	-0.25	-0.58	0.15	5	7	7	6	3	2	6	4	85	999999	999999
109	2015-08-13	2009-03-04	17.09.15	77	1	2.92	4	7	5	0	6	300	300	600	115.5	32.2	11.8	2	1	24.14	2.68	-0.7	4.27	2	6	6	6	3	2	5	3	90	82	76
110	2015-08-13	2010-12-29	17.09.15	55	2	3.5	5	7	5	0	6	300	300	600	98.7	16	11.8	2	0	16.42	-0.67	-1.92	0.75	2	5	5	5	4	2	5	3	85	96	81
111	2015-08-13	2012-04-30	17.09.15	39	1	2.42	1	7	1	11	10	350	350	1400	91.2	13.6	10.8	1	0	16.35	-0.86	-1.99	0.68	6	7	5	6	2	4	4	4	93	999999	999999
112	2015-08-13	2010-01-22	17.09.15	66	2	2.5	7	10	8	6	6	150	150	300	93.6	12.9	7.8	1	1	14.72	-3.09	-3.9	-0.36	5	6	6	7	5	1	5	4	88	84	78
113	2015-08-13	2012-02-24	17.09.15	41	2	2.79	8	10	8	6	6	150	150	300	89	12.1	9.6	1	1	15.28	-1.72	-2.57	-0.02	3	6	6	7	2	1	4	4	97	999999	999999
114	2015-08-18	2012-03-19	17.09.15	40	1	3.45	3	7	3	11	11	400	400	2000	99.4	14	11.9	2	0	14.17	-0.74	-0.11	-1.08	7	7	6	6	2	1	5	3	106	999999	999999
115	2015-08-18	2010-08-27	17.09.15	59	2	3.5	2	7	3	11	11	400	400	2000	109.5	17	11.7	2	0	14.18	-0.52	-0.06	-0.78	7	7	6	6	3	1	5	3	112	134	116
116	2015-08-18	2009-03-04	17.09.15	77	1	3.43	7	9	7	8	6	300	300	850	108.3	19.6	12.9	2	0	16.71	-0.79	-2.11	0.89	6	7	3	5	5	3	7	4	85	108	90
117	2015-08-18	2011-11-09	17.09.15	45	2	2.8	1	9	1	11	6	300	200	500	96	12.8	11.9	2	0	13.89	-1.56	-1.34	-1.08	7	7	5	7	5	3	6	3	85	999999	999999
118	2015-08-18	2011-05-04	17.09.15	51	1	2.8	1	3	1	0	0	400	100	500	104.1	17.2	13.5	2	0	15.87	0.05	-0.39	0.46	5	7	1	4	3	2	6	4	90	94	85
119	2015-08-18	2012-02-14	17.09.15	42	2	3.5	4	5	3	6	1	200	999999	200	91	11.8	11.6	2	1	14.25	-1.95	-2.12	-0.82	1	7	6	7	4	2	7	3	93	999999	999999
120	2015-08-19	2012-11-02	17.09.15	33	2	2	5	7	5	2	2	1800	999999	1800	81	10.3	8.9	1	1	15.7	-2.24	-3.47	0.21									82	999999	999999
121	2015-08-19	2011-03-20	17.09.15	52	2	2.7	3	6	4	6	4	450	999999	450	95.2	14.2	12.7	2	1	15.67	-1.36	-2.41	0.28	6	7	3	6	5	3	6	4	999999	999999	999999
122	2015-08-20	2012-01-08	17.09.15	43	1	3.4	2	5	3	11	6	500	999999	500	102.4	14.8	10.3	1	0	14.11	-0.49	0.29	-1.08	3	7	7	5	2	1	5	4	999999	999999	999999
123	2015-08-20	2009-02-10	17.09.15	78	1	3.5	1	5	3	11	6	500	999999	500	118.4	20.2	11.3	1	1	14.41	-0.61	-0.2	-0.78	7	7	6	6	4	1	6	4	97	102	84
124	2015-08-27	2011-05-08	10.10.15	51	1	2.9	2	3	2	9	11	600	200	800	101.3	14.2	12.1	2	0	13.84	-1.48	-1.11	-1.19	3	7	6	6	3	1	6	3	97	96	87
125	2015-08-27	2009-02-06	09.12.15	78	1	3.36	3	6	4	7	9	500	999999	500	116	20	12.9	2	0	14.86	-0.88	-0.92	-0.44	7	7	3	5	5	2	6	4	118	121	106
126	2015-08-27	2009-08-19	09.12.15	72	1	2.7	3	5	3	6	11	200	200	400	106.9	17.2	12.2	2	0	15.05	-1.62	-2.15	-0.23	4	7	1	5	5	2	5	4	97	128	98
127	2015-08-27	2012-07-20	10.10.15	37	2	2.6	1	6	1	11	11	900	999999	1700	93.9	14	11.5	2	0	15.88	-0.19	-0.76	0.38	6	6	6	5	2	3	5	3	106	999999	999999
128	2015-08-27	2010-03-03	09.12.15	65	1	3.05	2	5	3	10	11	1500	999999	1500	111.1	17.7	13.3	2	0	14.34	-0.93	-0.71	-0.76	7	6	6	5	5	1	6	3	112	120	104
129	2015-08-28	2012-08-12	10.10.15	36	2	2.89	1	7	1	0	11	1500	999999	3800	89.9	13.2	14	2	0	16.33	-0.57	-1.66	0.7	4	6	6	5	2	2	5	4	100	999999	999999
130	2015-08-28	2010-06-30	10.10.15	61	1	3.1	3	6	1	7	9	500	999999	500	103.5	17	12	2	0	15.87	-0.83	-1.72	0.46	7	7	6	6	3	1	5	4	103	126	108
131	2015-08-28	2011-07-24	10.10.15	49	1	3.36	1	4	1	11	11	1300	999999	1300	102.9	20.2	13.4	2	0	19.08	1.42	-0.43	2.54	7	7	6	6	5	1	8	3	100	134	113
132	2015-08-28	2011-10-03	10.10.15	46	2	2.5	3	5	3	9	0	1200	999999	1200	92.5	10.4	12.8	2	0	12.15	-3.35	-2.4	-2.64	7	7	6	5	4	2	5	4	93	999999	999999
133	2015-08-28	2011-05-07	10.10.15	51	2	2.8	4	7	5	0	6	1000	999999	2050	100.8	14.8	11.4	2	0	14.57	-0.99	-1.08	-0.49	8	7	7	7	2	0	6	4	88	100	92
134	2015-08-28	2010-10-12	09.12.15	58	2	3.42	1	4	2	11	11	1300	970	2270	107.1	16.2	11.8	2	0	14.12	-0.92	-0.62	-0.81	8	7	6	4	4	3	9	4	100	113	84
135	2015-08-28	2012-05-15	10.10.15	39	1	3.74	2	8	2	10	8	300	300	3200	93.1	13.5	11.8	2	0	15.58	-0.94	-1.54	0.09	7	7	6	7	2	3	7	4	109	999999	999999
136	2015-09-07	2010-10-26		58	2	2.9	2	5	3	9	9	1600	999999	1600	999999	999999	999999	999999	999999	999999	999999	999999	999999	9	7	4	7	5	4	8	4	88	104	87
137	2015-09-07	2011-08-01		49	2	2.5	1	3	1	11	11	1200	999999	1200	999999	999999	999999	999999	999999	999999	999999	999999	999999	7	7	4	4	3	2	7	3	112	129	113
138	2015-09-07	2012-09-07		36	1	2.86	2	5	2	11	13	1200	999999	1200	999999	999999	999999	999999	999999	999999	999999	999999	999999	7	7	5	6	2	2	6	3	82	999999	999999
139	2015-09-07	2010-07-06		62	2	2.51	1	3	2	8	999999	999999	700	700	999999	999999	999999	999999	999999	999999	999999	999999	999999	2	7	4	7	5	2	4	4	134	137	121
140	2015-09-07	2012-05-24		39	1	2.4	2	4	2	9	6	880	1700	2580	999999	999999	999999	999999	999999	999999	999999	999999	999999	8	7	7	5	4	4	5	4	85	999999	999999
141	2015-09-09	2012-10-12	11.11.15	34	2	3.5	3	6	4	11	6	500	999999	500	92	11.6	11.8	2	0	13.71	-1.51	-0.96	-1.39									130	999999	999999
142	2015-09-09	2012-08-18	11.11.15	36	2	2.8	5	7	5	9	6	400	999999	400	93	12.5	12.4	2	0	14.45	-1.09	-1	-0.71	6	7	3	5	2	2	5	3	100	999999	999999
143	2015-09-09	2011-10-21	11.11.15	46	2	2.9	10	12	10	0	0	700	999999	700	90	10.6	12	2	0	13.09	-3.24	-3.03	-1.74	3	7	6	7	2	4	4	3	103	999999	999999
144	2015-09-09	2010-07-30	11.11.15	61	1	4.5	4	7	4	3	9	500	999999	850	105.9	18.2	12.3	2	0	16.23	-0.3	-1.21	0.71	2	7	6	6	5	2	6	3	109	113	94
145	2015-09-10	2009-05-13	11.11.15	75	1	2.93	4	7	5	9	6	1500	999999	1500	107.8	16.5	13.2	2	0	14.2	-2.12	-2.17	-0.94	7	7	7	7	5	1	9	4	90	121	102
146	2015-09-10	2012-06-06	11.11.15	39	2	2.78	3	5	3	11	11	500	300	800	94.5	12.7	11.9	2	0	14.22	-1.19	-0.99	-0.87	7	6	6	5	5	1	5	3	106	999999	999999
147	2015-09-10	2012-02-16	11.11.15	42	2	3.17	1	6	1	6	7	300	999999	600	98.6	21	12.5	2	0	21.6	2.13	-0.53	3.56	1	6	4	7	3	2	6	4	88	999999	999999
148	2015-09-10	2009-10-08	11.11.15	71	1	4.02	4	7	5	6	6	200	200	400	110	17.4	12.1	2	0	14.38	-1.34	-1.31	-0.75	5	7	6	5	5	1	5	4	127	142	121
149	2015-09-10	2009-01-24	11.11.15	79	2	2.7	4	7	5	6	6	500	999999	500	112.3	17	13.3	2	1	13.48	-1.75	-1.36	-1.34	4	7	4	3	5	5	6	4	112	123	108
150	2015-09-10	2009-05-11	11.11.15	75	2	2.96	1	5	3	11	7	1000	999999	1000	111.6	19	11.7	2	0	15.26	-0.75	-1.21	-0.04	7	7	4	3	5	2	5	3	103	125	106
151	2015-09-10	2011-03-04	11.11.15	54	1	2.11	1	4	2	6	6	500	999999	500	101.2	14.5	11.9	2	1	14.16	-1.53	-1.49	-0.87	3	4	1	4	1	2	4	3	97	116	98
152	2015-09-13	2011-07-21	11.11.15	49	2	2.6	2	4	2	11	8	2100	500	2600	96.5	13.8	11.9	2	0	14.82	-1.41	-1.88	-0.31	8	7	6	7	4	3	6	4	143	999999	999999
153	2015-09-13	2012-04-29	11.11.15	40	1	3.23	2	10	2	6	11	400	999999	2300	92	12.5	11.4	2	1	14.77	-1.7	-2.03	-0.55	4	7	3	6	2	2	6	4	103	999999	999999
154	2015-09-13	2009-08-14	11.11.15	72	2	2.5	4	10	4	5	6	1000	900	2300	104.4	14.6	12.8	2	1	13.4	-2.53	-2.33	-1.38	4	6	3	4	4	4	6	3	93	110	92
155	2015-09-13	2011-09-30	11.11.15	47	2	3.5	1	4	2	9	999999	999999	200	200	94.4	11.8	12.1	2	1	13.24	-2.45	-2.1	-1.59	6	6	5	5	3	1	3	3	97	999999	999999
156	2015-09-13	2012-07-05	11.11.15	38	2	2	1	4	2	11	4	500	500	500	89.5	12.2	12.8	2	0	15.23	-1.42	-2.1	-0.08	5	7	3	5	3	1	5	3	82	999999	999999
157	2015-09-13	2012-11-21	11.11.15	33	2	2.2	1	3	1	2	6	150	150	300	84.5	9.3	10.3	1	0	13.02	-3.23	-2.72	-2.06									112	999999	999999
158	2015-09-14	2010-10-24	11.11.15	58	1	3.19	5	8	6	4	3	200	999999	200	96.8	13.4	12.7	2	0	14.3	-2.41	-2.9	-0.7	3	5	6	3	1	3	5	4	82	87	75
159	2015-09-14	2011-01-05	11.11.15	56	1	2.73	3	5	3	6	6	300	300	600	101	16.4	12.4	2	1	16.08	-0.72	-1.74	0.63	2	6	2	5	3	3	5	4	85	81	75
160	2015-09-14	2009-07-25	11.11.15	73	1	2.79	2	5	3	6	9	350	350	700	113.5	20	13.6	2	0	15.53	-0.44	-0.83	0.13	7	7	5	4	5	2	5	4	130	147	128
161	2015-09-14	2011-04-18	11.11.15	52	1	3.16	3	5	3	6	9	350	350	700	101.2	14.2	12.3	2	0	13.87	-1.6	-1.33	-1.14	7	7	5	6	3	1	5	3	121	143	125
162	2015-09-14	2012-08-31	11.11.15	36	2	2.7	5	7	5	3	8	1000	999999	1000	92.5	10.8	10.9	1	0	12.62	-2.24	-1.06	-2.41	4	7	6	5	2	1	6	4	112	999999	999999
163	2015-09-14	2009-04-07	11.11.15	77	2	2.6	4	7	5	3	8	1000	999999	1000	111.3	18.1	11.8	2	0	14.61	-1.16	-1.35	-0.47	4	7	6	4	5	1	6	4	106	126	111
164	2015-09-14	2010-08-08	11.11.15	61	2	3.22	1	5	3	9	6	500	999999	500	103.5	20.6	12.5	2	1	19.23	0.68	-1.49	2.14	6	6	5	7	5	4	4	4	143	156	137
165	2015-09-14	2012-06-17	11.11.15	38	1	3.03	2	5	3	9	6	500	999999	500	92.5	12.6	11.6	2	0	14.73	-1.5	-1.69	-0.62	3	6	4	5	1	4	4	4	82	999999	999999
166	2015-09-15	2009-06-15	11.11.15	75	1	2.76	1	4	2	11	0	900	999999	900	115.6	32.8	8.4	1	0	24.54	2.9	-0.54	4.52	7	7	6	7	5	4	5	4	140	152	126
167	2015-09-15	2011-09-24	11.11.15	47	2	1	1	4	2	10	8	300	999999	300	94	11.6	12.9	2	0	13.13	-2.6	-2.21	-1.69	9	7	4	7	4	3	7	4	80	999999	999999
168	2015-09-15	2012-05-09	11.11.15	40	1	3.75	5	7	5	5	11	700	999999	700	97.6	14.6	13	2	0	15.33	-0.41	-0.58	-0.09	4	5	6	4	2	3	4	4	100	999999	999999
169	2015-10-06	2011-10-25	16.11.15	47	1	2.41	1	5	1	4	999999	999999	999999	700	96	14.2	11.6	2	1	15.41	-1.17	-1.83	0.07	3	7	3	2	3	2	4	4	88	999999	999999
170	2015-10-06	2009-03-21	16.11.15	78	1	3.2	1	6	3	6	1	200	200	400	113.7	16.8	11.7	2	1	13	-2.11	-1.18	-2.11	5	7	2	4	5	1	5	3	97	111	98
171	2015-10-06	2011-10-22	16.11.15	47	1	3.1	2	6	3	6	1	200	200	400	100.5	15.6	11.4	2	1	15.45	-0.43	-0.78	0.1	5	7	0	2	2	0	5	3	85	999999	999999
172	2015-10-06	2010-11-24	16.11.15	58	2	1.5	3	6	3	6	3	600	999999	600	99.6	13.2	12.9	2	1	13.31	-2.29	-2.04	-1.47	2	5	4	5	4	5	5	4	70	62	55
173	2015-10-06	2011-03-24	16.11.15	54	1	2.8	2	4	2	6	6	250	250	500	98.9	14.6	12.7	2	1	14.93	-1.45	-1.95	-0.24	0	6	5	4	3	1	4	4	85	90	76
174	2015-10-06	2010-06-16	16.11.15	63	2	2.2	4	6	4	3	6	100	100	200	109.6	22.6	11.5	2	1	18.81	1.16	-0.42	1.93	4	6	3	6	5	1	6	4	97	115	96
175	2015-10-06	2010-06-16	16.11.15	63	2	2.1	5	6	4	3	6	100	100	200	103.7	17	11.8	2	1	15.81	-0.77	-1.63	0.36	5	6	3	6	5	1	6	4	103	116	96
176	2015-10-06	2010-08-11	16.11.15	61	2	3.3	2	6	2	11	6	350	350	1400	105.1	15.4	11.6	2	1	13.94	-1.39	-1.16	-0.95	8	6	6	4	5	4	7	4	90	100	85
177	2015-10-07	2011-09-27	16.11.15	48	1	2.15	1	3	1	9	6	200	999999	200	90.6	11.6	6.9	1	1	14.13	-2.86	-3.21	-0.98	7	7	7	1	3	4	5	4	93	106	94
178	2015-10-07	2011-07-28	16.11.15	50	1	2.2	1	4	2	6	999999	999999	500	500	101	16.8	10.6	1	1	16.47	-0.07	-1.01	0.88	2	5	2	7	3	5	8	4	97	94	82
179	2015-10-07	2012-11-29	16.11.15	34	2	2.3	5	9	7	11	0	100	999999	200	86.2	11.8	11.3	2	1	15.88	-1.22	-2.25	0.35									72	999999	999999
180	2015-10-07	2010-07-05	16.11.15	63	1	2.9	4	9	7	11	0	100	999999	200	100.2	15.2	11.3	1	1	15.14	-1.79	-2.53	-0.09	0	3	4	4	1	4	4	4	80	72	71
181	2015-10-07	2010-02-05	16.11.15	68	2	2.94	3	5	3	5	6	250	250	500	100.9	15.6	11.4	1	1	15.32	-1.68	-2.57	0.04	5	6	5	3	5	3	4	3	88	87	79
182	2015-10-07	2009-12-11	16.11.15	69	1	2.6	2	5	3	4	6	400	400	800	104.6	16	10.7	1	1	14.62	-1.87	-2.23	-0.53	2	6	3	4	4	4	4	3	97	111	98
183	2015-10-07	2011-08-23	16.11.15	49	1	2.6	5	7	5	1	0	750	750	1500	94.3	12.8	11.8	2	1	14.39	-2.14	-2.46	-0.74	2	4	1	3	1	1	4	3	90	98	84
184	2015-10-07	2009-06-18	16.11.15	75	1	2.88	4	8	4	0	0	250	250	500	108.2	17.2	12	2	1	14.69	-1.71	-2	-0.52	2	5	4	7	5	3	5	4	97	108	90
185	2015-10-07	2011-08-30	16.11.15	49	2	1.8	1	8	1	6	6	999999	999999	500	91.9	12.4	11.7	2	1	14.68	-2.14	-2.8	-0.41	4	7	4	1	1	1	5	3	103	116	102
186	2015-10-08	2012-01-25	16.11.15	44	2	2.9	4	6	4	5	6	500	150	650	93.3	10.6	13.1	2	1	12.18	-3.04	-1.91	-2.68	7	6	5	4	3	3	7	4	97	999999	999999
187	2015-10-08	2010-01-12	16.11.15	68	2	2.1	1	8	2	7	6	3000	999999	3500	104.7	13.8	12.4	2	1	12.59	-2.69	-1.88	-2.11	10	7	7	4	5	3	7	3	88	111	92
188	2015-10-08	2012-09-24	16.11.15	36	1	2.75	2	8	2	7	6	3000	999999	3500	85	10.4	12.4	2	1	14.39	-2.83	-3.22	-0.98	5	7	6	5	1	5	6	4	88	999999	999999
189	2015-10-08	2011-10-05	16.11.15	48	1	2.9	2	4	2	3	5	900	200	1100	97.7	15	9.9	1	1	15.71	-0.78	-1.51	0.31	4	6	7	5	3	1	4	4	93	106	92
190	2015-10-08	2009-10-08	16.11.15	72	2	2.2	1	4	2	6	5	300	300	600	101.9	15.2	13.5	2	1	14.64	-2.11	-2.68	-0.43	0	6	5	3	4	2	5	4	82	87	76
191	2015-10-08	2011-01-20	16.11.15	56	1	3.2	2	4	2	6	5	300	300	600	95.9	15	11.6	2	1	16.31	-1.37	-2.83	0.79	0	6	2	3	2	2	4	2	93	96	82
192	2015-10-08	2012-10-09	16.11.15	35	2	2.5	2	4	2	6	0	500	500	1000	87.5	10.8	11.8	2	1	14.11	-2.13	-2.17	-1.03									9	999999	999999
193	2015-10-08	2012-11-20	16.11.15	34	2	2.7	2	4	2	11	6	700	700	700	82.9	10	11.1	2	1	14.55	-2.64	-3.17	-0.68									106	999999	999999
194	2015-10-08	2009-07-14	16.11.15	74	2	2.6	1	4	2	11	6	700	700	700	108.3	15.6	12.4	2	1	13.3	-2.08	-1.67	-1.46	5	6	6	2	4	4	5	3	90	82	73
195	2015-10-09	2012-02-03	16.11.15	44	1	3.5	2	4	2	0	6	1000	300	1300	98	14.6	11.6	2	1	15.22	-0.69	-0.94	-0.14	5	5	2	3	3	2	5	3	100	999999	999999
196	2015-10-09	2012-01-16	16.11.15	44	1	2.41	4	6	4	0	0	200	200	400	96.5	13.2	10.9	1	1	14.17	-1.55	-1.38	-1	0	5	0	3	0	3	3	3	88	999999	999999
197	2015-10-09	2011-06-30	16.11.15	51	2	3.2	4	6	4	8	0	600	350	950	97.5	14	10.8	1	1	14.74	-1.36	-1.76	-0.37	7	7	3	4	5	3	5	4	85	92	79
198	2015-10-09	2009-06-29	16.11.15	75	2	3	3	6	4	8	0	600	350	950	114.9	19.8	11.9	2	1	15	-0.38	-0.46	-0.2	6	7	3	5	5	3	6	4	109	120	104
199	2015-10-09	2010-02-03	16.11.15	68	1	3.1	1	4	2	6	11	2150	999999	2150	104.9	16.6	10.5	1	1	15.09	-1.45	-2.01	-0.15	6	7	4	4	5	3	5	3	88	92	81
200	2015-10-09	2009-10-27	16.11.15	71	2	2.8	7	13	10	0	5	800	999999	800	111.5	18.4	10.6	1	999999	14.8	-0.67	-0.77	-0.31	5	6	5	3	2	4	6	4	85	87	78
201	2015-10-09	2011-05-30	16.11.15	52	2	2.9	8	13	10	0	5	800	999999	800	99	16	13	2	999999	16.32	-0.46	-1.54	0.7	5	5	4	3	3	4	5	3	85	78	71
202	2015-10-13	2010-05-16	16.11.15	64	2	1.5	1	3	1	4	6	300	999999	300	105.8	15.2	11.3	1	999999	13.58	-1.67	-1.3	-1.24	5	6	5	7	5	3	6	4	67	82	73
203	2015-10-19	2011-06-09	16.11.15	52	1	3.1	2	7	3	0	6	500	500	1000	94.6	13.6	7.4	1	1	15.2	-1.83	-2.66	-0.05	1	6	3	4	0	1	5	4	67	70	61
204	2015-10-23	2011-08-25	23.11.15	49	1	3.5	3	4	3	6	6	150	150	300	96.6	14.4	12.6	2	1	15.43	-1.22	-1.95	0.11	1	5	4	5	3	1	2	3	93	113	90
205	2015-10-23	2012-09-12	23.11.15	37	1	2.93	1	3	1	8	3	200	200	400	90.5	10.8	11.1	2	1	13.19	-2.57	-1.86	-2.1	0	3	1	1	0	0	1	3	93	999999	999999
206	2015-10-23	2009-07-25	23.11.15	74	1	3.63	1	4	1	6	999999	999999	300	600	117.1	31	12	2	1	22.61	2.61	-0.16	3.73	5	6	0	6	4	2	4	3	85	92	82
207	2015-10-23	2012-08-10	23.11.15	38	2	3.41	3	6	4	6	11	500	999999	500	89.3	10.4	11.2	2	0	13.04	-2.66	-2.04	-1.96	2	7	0	5	2	2	4	4	100	999999	999999
208	2015-10-23	2010-07-18	23.11.15	63	2	3.14	2	6	4	6	11	500	999999	500	100.4	14.2	11.7	2	0	14.09	-2.08	-2.23	-0.83	5	6	1	5	5	2	3	4	100	118	92
209	2015-10-23	2010-08-18	23.11.15	62	1	3.98	5	9	6	7	6	600	999999	600	97.1	14	9.1	1	0	14.85	-2.37	-3.08	-0.33	2	5	6	4	4	3	4	3	93	94	82
210	2015-10-23	2009-08-10	23.11.15	74	2	2.97	3	5	3	0	5	1000	999999	1000	121.5	36	12.4	2	0	24.39	3.21	0.91	3.64	3	6	5	5	5	1	6	4	106	104	87
211	2015-10-23	2010-06-15	23.11.15	64	1	2.8	1	5	2	9	9	700	999999	700	111.8	17	13.5	2	0	13.6	-0.97	-0.16	-1.42	7	7	7	7	4	3	9	4	146	154	128
212	2015-10-25	2012-06-30	23.11.15	39	1	2.6	1	7	1	11	11	999999	400	400	94	13.2	12.5	2	0	14.94	-1.12	-1.3	-0.44	3	6	6	6	4	4	5	3	93	999999	999999
213	2015-10-25	2012-08-02	23.11.15	38	1	2.88	3	5	3	8	9	999999	250	250	90.1	11.8	12.4	2	0	14.54	-1.95	-2.15	-0.81	5	7	1	4	2	1	5	3	97	999999	999999
214	2015-10-25	2011-01-11	23.11.15	57	1	2.76	2	5	3	8	9	999999	250	250	91.2	11.2	12.9	2	0	13.47	-3.61	-3.91	-1.46	5	7	1	4	4	1	5	3	88	84	78
215	2015-10-25	2009-02-15	23.11.15	80	2	2.34	1	5	3	8	9	999999	250	250	103.5	12.8	12.1	2	0	11.95	-3.83	-2.97	-2.77	6	7	1	4	5	1	6	3	115	110	96
216	2015-10-25	2010-10-30	23.11.15	59	2	3.65	6	5	6	1	5	250	250	500	97.8	13	12.5	2	0	13.59	-2.47	-2.51	-1.23	5	7	1	4	3	0	5	1	121	113	96
217	2015-10-25	2009-09-30	23.11.15	72	1	2.92	2	4	2	9	9	450	450	900	105.1	15.6	11.2	1	0	14.12	-2.27	-2.35	-0.98	7	7	7	4	5	3	6	1	100	120	98
218	2015-10-25	2009-11-17	23.11.15	71	1	3.03	1	4	2	11	6	1500	999999	1500	108	17	12.4	2	0	14.57	-1.46	-1.63	-0.58	4	7	7	6	5	2	5	4	88	90	79
219	2015-10-25	2011-03-18	23.11.15	55	2	2.68	2	4	2	11	6	1500	999999	1500	101.3	14	13.8	2	0	13.64	-1.62	-1.32	-1.2	4	7	7	6	5	2	5	4	112	143	126
220	2015-10-25	2010-08-27	23.11.15	61	2	2.75	1	3	1	6	11	350	350	700	105.3	15.6	11.4	1	0	14.07	-1.27	-1.09	-0.85	5	7	7	4	5	3	7	4	97	118	96
221	2015-10-25	2011-06-02	23.11.15	52	1	3.5	4	7	5	6	6	350	999999	350	95.3	12.6	11.7	2	1	13.87	-2.47	-2.55	-1.15	0	5	6	4	1	4	4	3	103	116	100
222	2015-10-25	2009-12-27	23.11.15	69	2	3.01	2	4	2	9	9	700	999999	700	103.2	14.4	12.3	2	1	13.52	-2.39	-2.24	-1.28	8	6	7	5	5	3	7	4	115	143	116
223	2015-11-04	2012-03-27	23.11.15	43	2	3.2	1	5	2	6	11	350	350	700	94.7	12.4	11.9	2	0	13.83	-1.62	-1.34	-1.16	7	7	5	5	2	1	4	3	97	999999	999999
224	2015-11-04	2010-01-02	23.11.15	70	1	3.95	1	4	2	11	0	1250	750	2000	113.3	18.7	12.8	2	0	14.57	-0.61	-0.41	-0.58	6	7	7	5	5	2	7	4	118	125	108
225	2015-11-04	2012-09-19	23.11.15	37	2	3.45	2	4	2	11	0	1250	750	2000	89	11	11.6	2	1	13.89	-2.06	-1.92	-1.21	6	7	7	5	2	2	6	4	97	999999	999999
226	2015-11-04	2010-03-12	23.11.15	67	2	1.5	1	3	1	11	11	800	999999	800	110.6	25.8	12.5	2	0	21.09	1.77	-0.55	2.75	8	7	4	4	5	4	5	3	93	102	85
227	2015-11-04	2009-11-25	23.11.15	71	1	2.5	2	6	4	6	8	800	999999	800	105.4	14.8	11.8	2	1	13.32	-2.57	-2.13	-1.71	6	6	6	4	3	1	6	3	112	128	110
228	2015-11-04	2009-11-25	23.11.15	71	1	2.3	3	6	4	6	8	800	999999	800	105.9	15.8	12.5	2	1	14.09	-2.03	-2.03	-0.99	6	6	6	4	5	1	6	3	100	110	94
229	2015-11-04	2012-05-23	23.11.15	41	1	2.76	4	6	4	6	8	800	999999	800	88.5	11.4	13.3	2	1	14.56	-2.43	-2.87	-0.74	6	6	6	4	1	1	6	3	72	999999	999999
230	2015-11-05	2009-05-04	23.11.15	78	1	2.78	2	5	2	11	6	500	1200	1700	111.6	19.2	10.5	1	0	15.42	-0.96	-1.48	0.02	7	5	6	5	5	2	8	3	121	121	108
231	2015-11-05	2009-07-31	23.11.15	75	1	3	5	4	5	15	0	500	1000	2100	111	26.2	12.6	2	0	21.26	1.5	-1.35	3.14	8	7	7	5	5	3	9	4	82	98	81
232	2015-11-05	2012-09-08	23.11.15	37	2	2.87	1	7	1	11	6	1150	350	1550	91.8	12.6	12.7	2	0	14.95	-0.99	-1.26	-0.31	8	7	6	5	2	2	5	3	121	999999	999999
233	2015-11-05	2011-02-26	23.11.15	56	2	1.13	4	7	5	3	3	350	350	700	89.7	11.8	11.6	2	0	14.67	-2.97	-3.89	-0.42	2	5	3	4	3	1	4	3	100	110	92
234	2015-11-05	2011-02-26	23.11.15	56	2	1.03	3	7	5	3	3	350	350	700	89.1	11	11.8	2	0	13.86	-3.46	-4.02	-1.03	2	5	3	4	2	1	4	3	100	98	81
235	2015-11-05	2012-11-15	23.11.15	35	1	2.79	5	7	5	3	3	350	350	700	88.6	11.8	10.4	1	0	15.03	-1.64	-2.05	-0.46									85	999999	999999
236	2015-11-06	2010-12-19	23.11.15	58	1	2.48	1	3	1	2	11	250	250	500	96.8	15.4	11.1	2	0	16.44	-1.25	-2.76	0.88	6	7	5	6	5	3	6	3	115	126	108
237	2015-11-11	2012-05-19	23.11.15	41	1	2.61	4	6	4	6	5	700	999999	700	87.6	10.6	10.1	1	1	13.81	-3.04	-3.11	-1.4	8	7	4	6	2	1	6	3	106	999999	999999
238	2015-11-11	2010-01-31	23.11.15	69	2	2.3	3	6	4	6	5	700	999999	700	103	15.6	11	1	1	14.7	-1.7	-2.18	-0.37	7	7	3	6	3	0	6	4	109	111	92
239	2015-11-15	2010-04-09	23.01.16	67	2	2.81	2	4	2	5	11	900	500	1400	108.5	16.6	12.7	2	0	14.1	-1.22	-1.07	-0.81	7	7	5	3	5	1	6	3	121	131	115
240	2015-11-15	2009-02-20	23.01.16	80	1	3.37	4	5	4	2	6	500	999999	500	107.3	16.3	11.7	2	0	14.16	-2.59	-2.66	-1.03	6	7	7	6	5	2	7	3	100	113	96
241	2015-11-15	2011-11-23	23.01.16	47	1	2.84	2	4	2	9	5	300	900	1200	94.4	13.4	12.7	2	1	15.04	-1.72	-2.35	-0.21	2	6	3	5	1	2	5	3	93	106	87
242	2015-11-15	2011-10-20	23.01.16	48	2	2.96	2	4	2	18	11	800	4500	5300	97.3	13.4	11.6	2	0	14.15	-1.59	-1.64	-0.81	8	7	3	7	3	2	9	3	115	131	111
243	2015-11-15	2009-09-15	23.01.16	74	2	2.8	2	8	3	6	11	1700	999999	1700	105.2	15.8	12.7	2	0	14.28	-1.99	-2.28	-0.69	3	5	3	4	4	1	7	3	82	96	82
244	2015-11-15	2011-08-09	23.01.16	51	1	3.03	2	4	2	6	10	1000	999999	1000	102.2	14.4	13.7	2	0	13.79	-1.4	-0.95	-1.23	6	7	7	5	3	2	6	4	106	121	104
245	2015-11-15	2010-06-06	23.01.16	65	1	2.9	3	6	3	8	0	800	999999	800	114	17.6	11.5	2	0	13.54	-0.86	0.06	-1.48	5	6	4	5	2	0	5	3	115	120	100
246	2015-11-15	2010-11-11	23.01.16	60	1	3.42	3	5	4	4	5	300	999999	300	111.8	19.2	11.6	2	0	15.36	0.18	0.17	0.08	0	5	5	4	3	2	6	3	106	123	120
247	2015-11-15	2010-10-08	23.01.16	61	2	3.1	1	2	1	6	11	200	200	400	101.5	13.6	11.5	2	0	13.2	-2.38	-1.94	-1.57	6	7	7	7	5	2	4	3	124	135	106
248	2015-11-15	2011-02-08	23.01.16	57	2	2	1	4	1	8	7	400	999999	400	105.2	14.2	10.4	1	0	12.83	-1.72	-0.83	-1.87	3	6	7	7	4	4	5	4	103	115	96
249	2015-11-16	2009-04-08	23.01.16	79	2	3.11	2	4	2	0	9	400	600	1000	111	17.2	11.6	2	999999	13.96	-1.67	-1.6	-0.96	7	7	3	6	5	3	7	4	100	110	88
250	2015-11-16	2009-08-10	23.01.16	75	1	2.16	2	4	2	0	0	800	999999	800	107.5	16.8	11.8	2	1	14.54	-1.94	-2.18	-0.65	8	7	6	7	5	3	5	3	88	116	94
251	2015-11-16	2010-11-16	23.01.16	60	2	2.22	1	3	1	9	0	700	999999	700	104	16.4	11	1	1	15.16	-0.85	-1.3	-0.05	5	7	6	3	5	1	7	3	115	137	113
252	2015-11-16	2009-07-28	23.01.16	75	1	2.53	1	3	1	0	5	250	250	500	125.2	37.3	10.5	1	1	23.8	3.75	1.25	4.15	7	7	3	4	4	2	8	3	85	88	73
253	2015-11-16	2009-10-15	23.01.16	73	1	2.4	2	5	2	0	6	700	700	1400	106.1	16.1	11.9	2	1	14.3	-2.12	-2.28	-0.83	6	7	5	3	5	1	6	4	109	111	94
254	2015-11-17	2009-10-26	23.01.16	72	2	2.07	2	5	3	5	11	2500	999999	2500	111.2	17.2	12.7	2	0	13.91	-1.28	-1.02	-0.97	6	7	5	2	5	2	7	4	100	108	88
255	2015-11-17	2012-08-29	23.01.16	38	2	2.3	3	5	3	5	11	2500	999999	2500	94.1	12	11.1	2	1	13.55	-1.61	-1.04	-1.46	4	7	5	2	2	2	6	4	97	999999	999999
256	2015-11-17	2011-03-26	23.01.16	55	1	2.3	3	7	4	0	999999	999999	999999	150	94.6	13.4	10.5	1	999999	14.97	-2.25	-3.12	-0.18	0	4	5	5	2	4	2	4	109	111	92
257	2015-11-17	2013-06-10	23.01.16	29	2	2.3	1	4	1	4	3	1200	120	1500	83.4	10.6	10.8	1	999999	15.24	-1.66	-2.33	-0.2									75	999999	999999
258	2015-11-17	2011-09-06	23.01.16	50	2	2.6	1	3	1	11	11	2500	999999	2500	95	15	12	2	0	16.62	-0.85	-2.31	0.89	7	7	7	7	5	2	6	3	137	154	131
259	2015-11-29	2011-02-10	23.01.16	57	2	2.67	1	3	1	11	6	600	2200	2800	99.7	16.8	11	2	0	16.9	-0.52	-1.99	1.01	6	7	6	6	3	4	5	4	115	123	106
260	2015-11-29	2010-06-16	23.01.16	65	2	2.53	5	7	4	6	0	999999	450	450	107.9	17.8	12.4	2	0	15.29	-0.58	-0.99	0.03	3	6	5	6	5	3	4	4	109	111	94
261	2015-11-29	2012-07-11	23.01.16	40	2	3.7	5	8	6	0	0	350	350	700	86.9	12.8	9.9	1	1	16.95	-1.24	-3.04	1.12	4	6	3	0	2	2	5	4	88	999999	999999
262	2015-11-29	2009-09-24	23.01.16	74	2	3.33	4	8	6	0	0	350	350	700	107.9	18.8	10.2	1	0	16.15	-0.71	-1.74	0.5	4	6	3	6	5	2	5	4	106	123	102
263	2015-11-30	2011-06-20	23.01.16	53	1	2.32	2	4	2	5	11	500	999999	500	98.3	13.4	11.3	2	0	13.87	-2.07	-2.02	-1.14	5	6	3	6	3	2	7	4	97	98	84
264	2015-11-30	2013-03-06	23.01.16	32	2	2.6	1	9	1	8	10	400	400	3000	87.5	12.2	11	2	1	15.93	-0.85	-1.75	0.38									103	999999	999999
265	2015-11-30	2011-03-24	23.01.16	56	1	2.71	1	7	1	10	999999	999999	200	800	101.3	15	11.5	2	0	14.62	-1.38	-1.66	-0.47	5	6	5	4	2	1	6	3	100	94	85
266	2015-11-30	2012-12-17	23.01.16	35	1	2.27	1	5	2	10	3	1200	999999	2200	92.1	12.6	10.9	1	0	14.85	-1.18	-1.26	-0.59									93	999999	999999
267	2015-11-30	2012-12-17	23.01.16	35	2	2	2	5	2	10	3	1200	999999	2200	89.8	11.2	10	1	0	13.89	-1.82	-1.57	-1.22									88	999999	999999
268	2016-01-02	2012-02-04	23.01.16	46	2	2.72	2	4	2	0	11	900	999999	900	101.7	16.3	12	2	0	15.76	0.13	-0.19	0.35	6	7	7	7	4	5	6	4	115	999999	999999
269	2016-01-03	2011-01-05	23.01.16	59	2	2.7	1	3	1	11	12	1200	999999	1200	107	15.3	12.5	2	1	13.36	-1.25	-0.57	-1.42	5	6	6	6	1	1	6	4	90	85	75
